# Supplementary material for: In-silico prediction of novel genes responsive to drought and salinity stress tolerance in bread wheat (Triticum aestivum)
Source: PLoS One. 2019 Oct 31;14(10):e0223962. doi: 10.1371/journal.pone.0223962 (PMC6822720; doi:10.1371/journal.pone.0223962)
Supplement: S1 Table — (XLSX) [file pone.0223962.s001.xlsx]

## Sheet: Sheet1
S1 Table :Transcription Factors in the EST-contigs.
TF Family	Family Type	Sequence Acc.	TF/TR/CR Related Domains
AP2-EREBP	transcription factor	Contig177_ORF+1	IPR001471
AP2-EREBP	transcription factor	Contig23_ORF+1	IPR001471
AUX-IAA	transcription factor interactor and regulator	Contig254_ORF+3	IPR011525
AUX-IAA	transcription factor interactor and regulator	Contig352_ORF+1	IPR011525
AUX-IAA	transcription factor interactor and regulator	Contig352_ORF+3	IPR011525
C2C2-GATA	transcription factor	Contig40_ORF+3	IPR000679
C2H2	transcription factor	Contig103_ORF+3	IPR001841 IPR018957
C2H2	transcription factor	Contig214_ORF+3	IPR000571 IPR001841 IPR017907 IPR018957
C3H	transcription factor	Contig214_ORF+3	IPR000571 IPR001841 IPR017907 IPR018957
CCHC(Zn)	transcription factor interactor and regulator	Contig257_ORF+3	IPR001878
Hap3/NF-YB	transcription factor	Contig283_ORF+1	IPR009072
MYB-HB-like	transcription factor	Contig142_ORF+1	IPR001005 IPR009057 IPR015495 IPR017930
MYB-HB-like	transcription factor	Contig142_ORF+2	IPR001005 IPR009057 IPR015495 IPR017877
MYB-HB-like	transcription factor	Contig231_ORF+1	IPR001005 IPR009057 IPR015495 IPR017930
MYB-HB-like	transcription factor	Contig234_ORF+1	IPR001005 IPR006447 IPR009057 IPR017930
MYB-HB-like	transcription factor	Contig2_ORF+3	IPR001005 IPR001878 IPR006447 IPR009057 IPR017930
MYB-HB-like	transcription factor	Contig347_ORF+3	IPR001005 IPR009057 IPR015495 IPR017877 IPR017930
MYB-HB-like	transcription factor	Contig34_ORF+2	IPR001005 IPR009057 IPR015495 IPR017877 IPR017930
MYB-HB-like	transcription factor	Contig34_ORF+3	IPR001005 IPR009057 IPR017877
MYB-HB-like	transcription factor	Contig83_ORF+1	IPR001005 IPR009057 IPR017877
MYB-HB-like	transcription factor	Contig83_ORF+3	IPR001005 IPR009057 IPR015495 IPR017877 IPR017930
NAM	transcription factor	Contig188_ORF+2	IPR003441
Nin-like	transcription factor	Contig54_ORF+2	IPR003035
PLATZ	putative novel transcription repressor	Contig306_ORF+3	IPR006734
WD40-like	transcription factor	Contig14_ORF+1	IPR001680 IPR017986
WD40-like	transcription factor	Contig321_ORF+2	IPR001680 IPR017986 IPR019775
bZIP	transcription factor	Contig127_ORF+1	IPR004827 IPR011616 IPR011700
bZIP	transcription factor	Contig58_ORF+3	IPR004827 IPR011616 IPR011700
ssDNA-binding-TF	transcription factor	Contig286_ORF+2	IPR009044 IPR013742
