# Supplementary material for: In-silico prediction of novel genes responsive to drought and salinity stress tolerance in bread wheat (Triticum aestivum)
Source: PLoS One. 2019 Oct 31;14(10):e0223962. doi: 10.1371/journal.pone.0223962 (PMC6822720; doi:10.1371/journal.pone.0223962)
Supplement: S2 Table — (XLSX) [file pone.0223962.s002.xlsx]

## Sheet: Sheet1
S2 Table: Enzymes found in EST-Contigs and their pathways
Enzyme	Classification of Enzymes	Pathway	Pathway ID	#Enzs in Pathway	#Seqs in Pathway	Seqs
ec:1.1.1.1 - dehydrogenase	Oxidoreductases	alpha-Linolenic acid metabolism, Tyrosine metabolism, Chloroalkane and chloroalkene degradation, Biosynthesis of antibiotics, Glycolysis / Gluconeogenesis, Drug metabolism - cytochrome P450, Fatty acid degradation, Retinol metabolism, Naphthalene degradation, Metabolism of xenobiotics by cytochrome P450, Glycine, serine and threonine metabolism	map00592, map00350, map00625, map01130, map00010, map00982, map00071, map00830, map00626, map00980, map00260	5, 6, 1, 31, 10, 2, 3, 1, 1, 2, 1	3	Contig351, Contig220, Contig313
ec:1.1.1.195 - dehydrogenase	Oxidoreductases	Phenylpropanoid biosynthesis	map00940	6	2	Contig264, Contig49
ec:1.1.1.267 - reductoisomerase	Oxidoreductases	Terpenoid backbone biosynthesis, Biosynthesis of antibiotics	map00900, map01130	2, 31	1	Contig84
ec:1.1.1.284 - dehydrogenase	Oxidoreductases	Methane metabolism	map00680	6	1	Contig220
ec:1.1.1.37 - dehydrogenase	Oxidoreductases	Cysteine and methionine metabolism, Carbon fixation pathways in prokaryotes, Citrate cycle (TCA cycle), Carbon fixation in photosynthetic organisms, Methane metabolism, Biosynthesis of antibiotics, Pyruvate metabolism, Glyoxylate and dicarboxylate metabolism	map00270, map00720, map00020, map00710, map00680, map01130, map00620, map00630	11, 3, 3, 8, 6, 31, 4, 4	1	Contig271
ec:1.1.1.44 - dehydrogenase (NADP+-dependent, decarboxylating)	Oxidoreductases	Pentose phosphate pathway, Biosynthesis of antibiotics, Glutathione metabolism	map00030, map01130, map00480	7, 31, 6	2	Contig309, Contig66
ec:1.1.1.49 - dehydrogenase (NADP+)	Oxidoreductases	Pentose phosphate pathway, Biosynthesis of antibiotics, Glutathione metabolism	map00030, map01130, map00480	7, 31, 6	1	Contig322
ec:1.1.1.86 - reductoisomerase (NADP+)	Oxidoreductases	Valine, leucine and isoleucine biosynthesis, Biosynthesis of antibiotics, Pantothenate and CoA biosynthesis	map00290, map01130, map00770	1, 31, 1	1	Contig194
ec:1.11.1.11 - peroxidase	Oxidoreductases	Ascorbate and aldarate metabolism, Glutathione metabolism	map00053, map00480	1, 6	1	Contig51
ec:1.11.1.7 - lactoperoxidase	Oxidoreductases	Phenylpropanoid biosynthesis	map00940	6	10	Contig244, Contig92, Contig19, Contig9, Contig51, Contig148, Contig45, Contig28, Contig120, Contig197
ec:1.13.11.12 - 13S-lipoxygenase	Oxidoreductases	alpha-Linolenic acid metabolism, Linoleic acid metabolism	map00592, map00591	5, 2	1	Contig275
ec:1.13.11.54 - dioxygenase [iron(II)-requiring]	Isomerases	Cysteine and methionine metabolism	map00270	11	1	Contig218
ec:1.14.19.2 - 9-desaturase	Oxidoreductases	Biosynthesis of unsaturated fatty acids, Fatty acid biosynthesis	map01040, map00061	2, 2	1	Contig345
ec:1.16.3.1 - ceruloplasmin	Oxidoreductases	Porphyrin and chlorophyll metabolism	map00860	2	1	Contig296
ec:1.17.4.1 - reductase	Oxidoreductases	Drug metabolism - other enzymes, Purine metabolism, Pyrimidine metabolism, Glutathione metabolism	map00983, map00230, map00240, map00480	4, 9, 2, 6	1	Contig147
ec:1.18.1.2 - reductase	Oxidoreductases	Photosynthesis	map00195	1	1	Contig335
ec:1.2.1.12 - dehydrogenase (phosphorylating)	Oxidoreductases	Carbon fixation in photosynthetic organisms, Biosynthesis of antibiotics, Glycolysis / Gluconeogenesis	map00710, map01130, map00010	8, 31, 10	2	Contig343, Contig210
ec:1.2.1.59 - dehydrogenase (NAD(P)+) (phosphorylating)	Oxidoreductases	Carbon fixation in photosynthetic organisms, Biosynthesis of antibiotics, Glycolysis / Gluconeogenesis	map00710, map01130, map00010	8, 31, 10	2	Contig343, Contig210
ec:1.2.4.2 - dehydrogenase (succinyl-transferring)	Oxidoreductases	Citrate cycle (TCA cycle), Biosynthesis of antibiotics, Lysine degradation, Tryptophan metabolism	map00020, map01130, map00310, map00380	3, 31, 1, 1	1	Contig107
ec:1.3.1.33 - reductase	Oxidoreductases	Porphyrin and chlorophyll metabolism	map00860	2	1	Contig175
ec:1.3.1.42 - reductase	Oxidoreductases	alpha-Linolenic acid metabolism	map00592	5	1	Contig140
ec:1.5.1.20 - reductase [NAD(P)H]	Oxidoreductases	Carbon fixation pathways in prokaryotes, One carbon pool by folate	map00720, map00670	3, 3	1	Contig77
ec:1.8.3.1 - oxidase	Oxidoreductases	Sulfur metabolism	map00920	3	1	Contig7
ec:2.1.1.104 - O-methyltransferase	Transferases	Stilbenoid, diarylheptanoid and gingerol biosynthesis, Flavonoid biosynthesis, Phenylalanine metabolism, Phenylpropanoid biosynthesis	map00945, map00941, map00360, map00940	1, 1, 7, 6	1	Contig353
ec:2.1.1.13 - synthase	Transferases	Cysteine and methionine metabolism, One carbon pool by folate, Selenocompound metabolism	map00270, map00670, map00450	11, 3, 3	1	Contig189
ec:2.1.1.14 - S-methyltransferase	Transferases	Cysteine and methionine metabolism, Selenocompound metabolism	map00270, map00450	11, 3	1	Contig189
ec:2.1.1.143 - C-methyltransferase	Transferases	Steroid biosynthesis	map00100	2	1	Contig341
ec:2.1.1.6 - O-methyltransferase	Transferases	Tyrosine metabolism, Betalain biosynthesis, Steroid hormone biosynthesis	map00350, map00965, map00140	6, 1, 1	1	Contig176
ec:2.3.1.1 - N-acetyltransferase	Transferases	Arginine biosynthesis, Biosynthesis of antibiotics	map00220, map01130	4, 31	1	Contig161
ec:2.3.1.16 - C-acyltransferase	Transferases	alpha-Linolenic acid metabolism, Benzoate degradation, Valine, leucine and isoleucine degradation, Biosynthesis of unsaturated fatty acids, Biosynthesis of antibiotics, Geraniol degradation, Ethylbenzene degradation, Fatty acid degradation, Fatty acid elongation	map00592, map00362, map00280, map01040, map01130, map00281, map00642, map00071, map00062	5, 1, 1, 2, 31, 1, 1, 3, 1	1	Contig1
ec:2.3.1.24 - N-acyltransferase	Transferases	Sphingolipid metabolism	map00600	1	1	Contig5
ec:2.4.1.123 - 3-alpha-galactosyltransferase	Transferases	Galactose metabolism	map00052	2	1	Contig158
ec:2.4.1.13 - synthase	Transferases	Starch and sucrose metabolism	map00500	4	1	Contig110
ec:2.5.1.16 - synthase	Transferases	Cysteine and methionine metabolism, beta-Alanine metabolism, Arginine and proline metabolism, Glutathione metabolism	map00270, map00410, map00330, map00480	11, 1, 3, 6	1	Contig354
ec:2.5.1.18 - transferase	Transferases	Drug metabolism - other enzymes, Drug metabolism - cytochrome P450, Glutathione metabolism, Metabolism of xenobiotics by cytochrome P450	map00983, map00982, map00480, map00980	4, 2, 6, 2	3	Contig145, Contig299, Contig333
ec:2.5.1.21 - synthase	Transferases	Steroid biosynthesis, Sesquiterpenoid and triterpenoid biosynthesis, Biosynthesis of antibiotics	map00100, map00909, map01130	2, 1, 31	1	Contig12
ec:2.5.1.29 - diphosphate synthase	Transferases	Terpenoid backbone biosynthesis, Biosynthesis of antibiotics	map00900, map01130	2, 31	1	Contig12
ec:2.5.1.6 - adenosyltransferase	Transferases	Cysteine and methionine metabolism	map00270	11	2	Contig292, Contig17
ec:2.6.1.1 - transaminase	Transferases	Cysteine and methionine metabolism, Phenylalanine, tyrosine and tryptophan biosynthesis, Arginine biosynthesis, Tyrosine metabolism, Isoquinoline alkaloid biosynthesis, Carbon fixation in photosynthetic organisms, Biosynthesis of antibiotics, Alanine, aspartate and glutamate metabolism, Tropane, piperidine and pyridine alkaloid biosynthesis, Phenylalanine metabolism, Novobiocin biosynthesis, Argi…	map00270, map00400, map00220, map00350, map00950, map00710, map01130, map00250, map00960, map00360, map00401, map00330	11, 4, 4, 6, 3, 8, 31, 3, 4, 7, 4, 3	2	Contig106, Contig16
ec:2.6.1.5 - transaminase	Transferases	Cysteine and methionine metabolism, Phenylalanine, tyrosine and tryptophan biosynthesis, Tyrosine metabolism, Isoquinoline alkaloid biosynthesis, Biosynthesis of antibiotics, Tropane, piperidine and pyridine alkaloid biosynthesis, Phenylalanine metabolism, Ubiquinone and other terpenoid-quinone biosynthesis, Novobiocin biosynthesis	map00270, map00400, map00350, map00950, map01130, map00960, map00360, map00130, map00401	11, 4, 6, 3, 31, 4, 7, 1, 4	2	Contig106, Contig16
ec:2.6.1.57 - transaminase	Transferases	Cysteine and methionine metabolism, Phenylalanine, tyrosine and tryptophan biosynthesis, Tyrosine metabolism, Isoquinoline alkaloid biosynthesis, Biosynthesis of antibiotics, Lysine biosynthesis, Tropane, piperidine and pyridine alkaloid biosynthesis, Phenylalanine metabolism, Novobiocin biosynthesis	map00270, map00400, map00350, map00950, map01130, map00300, map00960, map00360, map00401	11, 4, 6, 3, 31, 1, 4, 7, 4	2	Contig106, Contig16
ec:2.6.1.9 - transaminase	Transferases	Phenylalanine, tyrosine and tryptophan biosynthesis, Tyrosine metabolism, Biosynthesis of antibiotics, Histidine metabolism, Tropane, piperidine and pyridine alkaloid biosynthesis, Phenylalanine metabolism, Novobiocin biosynthesis	map00400, map00350, map01130, map00340, map00960, map00360, map00401	4, 6, 31, 1, 4, 7, 4	2	Contig106, Contig16
ec:2.7.1.11 - phosphohexokinase	Transferases	Pentose phosphate pathway, Fructose and mannose metabolism, Methane metabolism, Biosynthesis of antibiotics, Glycolysis / Gluconeogenesis, Galactose metabolism	map00030, map00051, map00680, map01130, map00010, map00052	7, 3, 6, 31, 10, 2	1	Contig332
ec:2.7.1.20 - kinase	Transferases	Purine metabolism	map00230	9	1	Contig225
ec:2.7.1.25 - kinase	Transferases	Purine metabolism, Sulfur metabolism	map00230, map00920	9, 3	1	Contig330
ec:2.7.1.35 - kinase	Transferases	Vitamin B6 metabolism	map00750	1	1	Contig81
ec:2.7.1.40 - kinase	Transferases	Purine metabolism, Biosynthesis of antibiotics, Glycolysis / Gluconeogenesis, Pyruvate metabolism	map00230, map01130, map00010, map00620	9, 31, 10, 4	2	Contig215, Contig346
ec:2.7.1.90 - 1-phosphotransferase	Transferases	Pentose phosphate pathway, Fructose and mannose metabolism, Biosynthesis of antibiotics, Glycolysis / Gluconeogenesis	map00030, map00051, map01130, map00010	7, 3, 31, 10	1	Contig332
ec:2.7.2.3 - kinase	Transferases	Carbon fixation in photosynthetic organisms, Biosynthesis of antibiotics, Glycolysis / Gluconeogenesis	map00710, map01130, map00010	8, 31, 10	1	Contig130
ec:2.7.2.8 - kinase	Transferases	Arginine biosynthesis, Biosynthesis of antibiotics	map00220, map01130	4, 31	1	Contig161
ec:2.7.4.6 - kinase	Transferases	Drug metabolism - other enzymes, Purine metabolism, Pyrimidine metabolism, Biosynthesis of antibiotics	map00983, map00230, map00240, map01130	4, 9, 2, 31	1	Contig15
ec:2.7.7.15 - cytidylyltransferase	Transferases	Phosphonate and phosphinate metabolism, Glycerophospholipid metabolism	map00440, map00564	1, 2	1	Contig41
ec:2.7.7.4 - adenylyltransferase	Transferases	Purine metabolism, Sulfur metabolism, Biosynthesis of antibiotics, Selenocompound metabolism, Monobactam biosynthesis	map00230, map00920, map01130, map00450, map00261	9, 3, 31, 3, 1	1	Contig330
ec:3.1.1.1 - ali-esterase	Hydrolases	Drug metabolism - other enzymes	map00983	4	2	Contig109, Contig119
ec:3.1.1.4 - A2	Hydrolases	alpha-Linolenic acid metabolism, Arachidonic acid metabolism, Glycerophospholipid metabolism, Linoleic acid metabolism, Ether lipid metabolism	map00592, map00590, map00564, map00591, map00565	5, 1, 2, 2, 1	1	Contig109
ec:3.1.2.12 - hydrolase	Hydrolases	Methane metabolism	map00680	6	1	Contig119
ec:3.1.3.16 - phosphatase	Hydrolases	T cell receptor signaling pathway, Th1 and Th2 cell differentiation	map04660, map04658	1, 1	2	Contig337, Contig342
ec:3.1.3.2 - phosphatase	Hydrolases	Thiamine metabolism, Riboflavin metabolism	map00730, map00740	2, 1	2	Contig47, Contig159
ec:3.1.3.41 - nitrophenyl phosphatase	Hydrolases	Aminobenzoate degradation	map00627	1	4	Contig47, Contig342, Contig337, Contig159
ec:3.2.1.14 - ChiC	Hydrolases	Amino sugar and nucleotide sugar metabolism	map00520	4	4	Contig82, Contig146, Contig133, Contig126
ec:3.2.1.21 - gentiobiase	Hydrolases	Cyanoamino acid metabolism, Starch and sucrose metabolism, Phenylpropanoid biosynthesis	map00460, map00500, map00940	1, 4, 6	2	Contig327, Contig221
ec:3.2.1.55 - end alpha-L-arabinofuranosidase	Hydrolases	Amino sugar and nucleotide sugar metabolism	map00520	4	2	Contig277, Contig315
ec:3.2.1.58 - 1,3-beta-glucosidase	Hydrolases	Starch and sucrose metabolism	map00500	4	1	Contig327
ec:3.3.1.1 - S-adenosylhomocysteine synthase	Hydrolases	Cysteine and methionine metabolism	map00270	11	1	Contig121
ec:3.5.3.9 - deiminase	Hydrolases	Purine metabolism	map00230	9	1	Contig187
ec:3.6.1.15 - phosphatase	Hydrolases	Purine metabolism, Thiamine metabolism	map00230, map00730	9, 2	20	Contig60, Contig21, Contig43, Contig87, Contig98, Contig303, Contig42, Contig139, Contig96, Contig114, Contig235, Contig73, Contig219, Contig6, Contig308, Contig339, Contig90, Contig78, Contig185, Contig162
ec:3.6.1.3 - adenylpyrophosphatase	Hydrolases	Purine metabolism	map00230	9	11	Contig60, Contig21, Contig43, Contig87, Contig42, Contig139, Contig114, Contig235, Contig6, Contig308, Contig339
ec:4.1.1.2 - decarboxylase	Lyases	Glyoxylate and dicarboxylate metabolism	map00630	4	2	Contig40, Contig26
ec:4.1.1.39 - carboxylase	Lyases	Carbon fixation in photosynthetic organisms, Biosynthesis of antibiotics, Glyoxylate and dicarboxylate metabolism	map00710, map01130, map00630	8, 31, 4	2	Contig172, Contig261
ec:4.1.1.50 - decarboxylase	Lyases	Cysteine and methionine metabolism, Arginine and proline metabolism	map00270, map00330	11, 3	2	Contig94, Contig250
ec:4.1.2.13 - aldolase	Lyases	Pentose phosphate pathway, Fructose and mannose metabolism, Carbon fixation in photosynthetic organisms, Methane metabolism, Biosynthesis of antibiotics, Glycolysis / Gluconeogenesis	map00030, map00051, map00710, map00680, map01130, map00010	7, 3, 8, 6, 31, 10	1	Contig224
ec:4.2.1.11 - hydratase	Lyases	Methane metabolism, Biosynthesis of antibiotics, Glycolysis / Gluconeogenesis	map00680, map01130, map00010	6, 31, 10	1	Contig154
ec:4.2.1.2 - hydratase	Lyases	Carbon fixation pathways in prokaryotes, Citrate cycle (TCA cycle), Biosynthesis of antibiotics, Pyruvate metabolism	map00720, map00020, map01130, map00620	3, 3, 31, 4	1	Contig201
ec:4.2.1.46 - 4,6-dehydratase	Lyases	Polyketide sugar unit biosynthesis, Biosynthesis of antibiotics, Acarbose and validamycin biosynthesis, Streptomycin biosynthesis, Biosynthesis of vancomycin group antibiotics	map00523, map01130, map00525, map00521, map01055	1, 31, 1, 1, 1	1	Contig124
ec:4.3.1.24 - ammonia-lyase	Lyases	Phenylalanine metabolism, Phenylpropanoid biosynthesis	map00360, map00940	7, 6	1	Contig184
ec:4.3.1.25 - ammonia-lyase	Lyases	Phenylalanine metabolism, Phenylpropanoid biosynthesis	map00360, map00940	7, 6	1	Contig184
ec:4.4.1.5 - lyase	Lyases	Pyruvate metabolism	map00620	4	1	Contig46
ec:5.1.3.1 - 3-epimerase	Isomerases	Pentose phosphate pathway, Carbon fixation in photosynthetic organisms, Biosynthesis of antibiotics, Pentose and glucuronate interconversions	map00030, map00710, map01130, map00040	7, 8, 31, 1	1	Contig207
ec:5.3.1.9 - isomerase	Isomerases	Amino sugar and nucleotide sugar metabolism, Pentose phosphate pathway, Biosynthesis of antibiotics, Glycolysis / Gluconeogenesis, Starch and sucrose metabolism	map00520, map00030, map01130, map00010, map00500	4, 7, 31, 10, 4	1	Contig10
ec:5.4.99.30 - mutase	Isomerases	Amino sugar and nucleotide sugar metabolism	map00520	4	1	Contig336
ec:6.1.1.2 - ligase	Ligases	Aminoacyl-tRNA biosynthesis	map00970	1	1	Contig285
ec:6.2.1.3 - ligase	Ligases	Fatty acid degradation, Fatty acid biosynthesis	map00071, map00061	3, 2	1	Contig111
ec:6.3.1.2 - synthetase	Ligases	Arginine biosynthesis, Nitrogen metabolism, Alanine, aspartate and glutamate metabolism, Glyoxylate and dicarboxylate metabolism	map00220, map00910, map00250, map00630	4, 1, 3, 4	1	Contig101
ec:6.3.3.2 - cyclo-ligase	Ligases	One carbon pool by folate	map00670	3	1	Contig213
ec:6.3.5.4 - synthase (glutamine-hydrolysing)	Ligases	Alanine, aspartate and glutamate metabolism	map00250	3	3	Contig241, Contig144, Contig269

## Sheet: Sheet2
S2 Table: Enzymes found in EST-Contigs and their pathways
Enzyme	Classification of Enzymes	Pathway	Pathway ID	#Enzs in Pathway	#Seqs in Pathway	Seqs
ec:1.1.1.1 - dehydrogenase	Oxidoreductases	alpha-Linolenic acid metabolism, Tyrosine metabolism, Chloroalkane and chloroalkene degradation, Biosynthesis of antibiotics, Glycolysis / Gluconeogenesis, Drug metabolism - cytochrome P450, Fatty acid degradation, Retinol metabolism, Naphthalene degradation, Metabolism of xenobiotics by cytochrome P450, Glycine, serine and threonine metabolism	map00592, map00350, map00625, map01130, map00010, map00982, map00071, map00830, map00626, map00980, map00260	5, 6, 1, 31, 10, 2, 3, 1, 1, 2, 1	3	Contig351, Contig220, Contig313
ec:1.1.1.195 - dehydrogenase	Oxidoreductases	Phenylpropanoid biosynthesis	map00940	6	2	Contig264, Contig49
ec:1.1.1.267 - reductoisomerase	Oxidoreductases	Terpenoid backbone biosynthesis, Biosynthesis of antibiotics	map00900, map01130	2, 31	1	Contig84
ec:1.1.1.284 - dehydrogenase	Oxidoreductases	Methane metabolism	map00680	6	1	Contig220
ec:1.1.1.37 - dehydrogenase	Oxidoreductases	Cysteine and methionine metabolism, Carbon fixation pathways in prokaryotes, Citrate cycle (TCA cycle), Carbon fixation in photosynthetic organisms, Methane metabolism, Biosynthesis of antibiotics, Pyruvate metabolism, Glyoxylate and dicarboxylate metabolism	map00270, map00720, map00020, map00710, map00680, map01130, map00620, map00630	11, 3, 3, 8, 6, 31, 4, 4	1	Contig271
ec:1.1.1.44 - dehydrogenase (NADP+-dependent, decarboxylating)	Oxidoreductases	Pentose phosphate pathway, Biosynthesis of antibiotics, Glutathione metabolism	map00030, map01130, map00480	7, 31, 6	2	Contig309, Contig66
ec:1.1.1.49 - dehydrogenase (NADP+)	Oxidoreductases	Pentose phosphate pathway, Biosynthesis of antibiotics, Glutathione metabolism	map00030, map01130, map00480	7, 31, 6	1	Contig322
ec:1.1.1.86 - reductoisomerase (NADP+)	Oxidoreductases	Valine, leucine and isoleucine biosynthesis, Biosynthesis of antibiotics, Pantothenate and CoA biosynthesis	map00290, map01130, map00770	1, 31, 1	1	Contig194
ec:1.11.1.11 - peroxidase	Oxidoreductases	Ascorbate and aldarate metabolism, Glutathione metabolism	map00053, map00480	1, 6	1	Contig51
ec:1.11.1.7 - lactoperoxidase	Oxidoreductases	Phenylpropanoid biosynthesis	map00940	6	10	Contig244, Contig92, Contig19, Contig9, Contig51, Contig148, Contig45, Contig28, Contig120, Contig197
ec:1.13.11.12 - 13S-lipoxygenase	Oxidoreductases	alpha-Linolenic acid metabolism, Linoleic acid metabolism	map00592, map00591	5, 2	1	Contig275
ec:1.13.11.54 - dioxygenase [iron(II)-requiring]	Isomerases	Cysteine and methionine metabolism	map00270	11	1	Contig218
ec:1.14.19.2 - 9-desaturase	Oxidoreductases	Biosynthesis of unsaturated fatty acids, Fatty acid biosynthesis	map01040, map00061	2, 2	1	Contig345
ec:1.16.3.1 - ceruloplasmin	Oxidoreductases	Porphyrin and chlorophyll metabolism	map00860	2	1	Contig296
ec:1.17.4.1 - reductase	Oxidoreductases	Drug metabolism - other enzymes, Purine metabolism, Pyrimidine metabolism, Glutathione metabolism	map00983, map00230, map00240, map00480	4, 9, 2, 6	1	Contig147
ec:1.18.1.2 - reductase	Oxidoreductases	Photosynthesis	map00195	1	1	Contig335
ec:1.2.1.12 - dehydrogenase (phosphorylating)	Oxidoreductases	Carbon fixation in photosynthetic organisms, Biosynthesis of antibiotics, Glycolysis / Gluconeogenesis	map00710, map01130, map00010	8, 31, 10	2	Contig343, Contig210
ec:1.2.1.59 - dehydrogenase (NAD(P)+) (phosphorylating)	Oxidoreductases	Carbon fixation in photosynthetic organisms, Biosynthesis of antibiotics, Glycolysis / Gluconeogenesis	map00710, map01130, map00010	8, 31, 10	2	Contig343, Contig210
ec:1.2.4.2 - dehydrogenase (succinyl-transferring)	Oxidoreductases	Citrate cycle (TCA cycle), Biosynthesis of antibiotics, Lysine degradation, Tryptophan metabolism	map00020, map01130, map00310, map00380	3, 31, 1, 1	1	Contig107
ec:1.3.1.33 - reductase	Oxidoreductases	Porphyrin and chlorophyll metabolism	map00860	2	1	Contig175
ec:1.3.1.42 - reductase	Oxidoreductases	alpha-Linolenic acid metabolism	map00592	5	1	Contig140
ec:1.5.1.20 - reductase [NAD(P)H]	Oxidoreductases	Carbon fixation pathways in prokaryotes, One carbon pool by folate	map00720, map00670	3, 3	1	Contig77
ec:1.8.3.1 - oxidase	Oxidoreductases	Sulfur metabolism	map00920	3	1	Contig7
ec:2.1.1.104 - O-methyltransferase	Transferases	Stilbenoid, diarylheptanoid and gingerol biosynthesis, Flavonoid biosynthesis, Phenylalanine metabolism, Phenylpropanoid biosynthesis	map00945, map00941, map00360, map00940	1, 1, 7, 6	1	Contig353
ec:2.1.1.13 - synthase	Transferases	Cysteine and methionine metabolism, One carbon pool by folate, Selenocompound metabolism	map00270, map00670, map00450	11, 3, 3	1	Contig189
ec:2.1.1.14 - S-methyltransferase	Transferases	Cysteine and methionine metabolism, Selenocompound metabolism	map00270, map00450	11, 3	1	Contig189
ec:2.1.1.143 - C-methyltransferase	Transferases	Steroid biosynthesis	map00100	2	1	Contig341
ec:2.1.1.6 - O-methyltransferase	Transferases	Tyrosine metabolism, Betalain biosynthesis, Steroid hormone biosynthesis	map00350, map00965, map00140	6, 1, 1	1	Contig176
ec:2.3.1.1 - N-acetyltransferase	Transferases	Arginine biosynthesis, Biosynthesis of antibiotics	map00220, map01130	4, 31	1	Contig161
ec:2.3.1.16 - C-acyltransferase	Transferases	alpha-Linolenic acid metabolism, Benzoate degradation, Valine, leucine and isoleucine degradation, Biosynthesis of unsaturated fatty acids, Biosynthesis of antibiotics, Geraniol degradation, Ethylbenzene degradation, Fatty acid degradation, Fatty acid elongation	map00592, map00362, map00280, map01040, map01130, map00281, map00642, map00071, map00062	5, 1, 1, 2, 31, 1, 1, 3, 1	1	Contig1
ec:2.3.1.24 - N-acyltransferase	Transferases	Sphingolipid metabolism	map00600	1	1	Contig5
ec:2.4.1.123 - 3-alpha-galactosyltransferase	Transferases	Galactose metabolism	map00052	2	1	Contig158
ec:2.4.1.13 - synthase	Transferases	Starch and sucrose metabolism	map00500	4	1	Contig110
ec:2.5.1.16 - synthase	Transferases	Cysteine and methionine metabolism, beta-Alanine metabolism, Arginine and proline metabolism, Glutathione metabolism	map00270, map00410, map00330, map00480	11, 1, 3, 6	1	Contig354
ec:2.5.1.18 - transferase	Transferases	Drug metabolism - other enzymes, Drug metabolism - cytochrome P450, Glutathione metabolism, Metabolism of xenobiotics by cytochrome P450	map00983, map00982, map00480, map00980	4, 2, 6, 2	3	Contig145, Contig299, Contig333
ec:2.5.1.21 - synthase	Transferases	Steroid biosynthesis, Sesquiterpenoid and triterpenoid biosynthesis, Biosynthesis of antibiotics	map00100, map00909, map01130	2, 1, 31	1	Contig12
ec:2.5.1.29 - diphosphate synthase	Transferases	Terpenoid backbone biosynthesis, Biosynthesis of antibiotics	map00900, map01130	2, 31	1	Contig12
ec:2.5.1.6 - adenosyltransferase	Transferases	Cysteine and methionine metabolism	map00270	11	2	Contig292, Contig17
ec:2.6.1.1 - transaminase	Transferases	Cysteine and methionine metabolism, Phenylalanine, tyrosine and tryptophan biosynthesis, Arginine biosynthesis, Tyrosine metabolism, Isoquinoline alkaloid biosynthesis, Carbon fixation in photosynthetic organisms, Biosynthesis of antibiotics, Alanine, aspartate and glutamate metabolism, Tropane, piperidine and pyridine alkaloid biosynthesis, Phenylalanine metabolism, Novobiocin biosynthesis, Argi…	map00270, map00400, map00220, map00350, map00950, map00710, map01130, map00250, map00960, map00360, map00401, map00330	11, 4, 4, 6, 3, 8, 31, 3, 4, 7, 4, 3	2	Contig106, Contig16
ec:2.6.1.5 - transaminase	Transferases	Cysteine and methionine metabolism, Phenylalanine, tyrosine and tryptophan biosynthesis, Tyrosine metabolism, Isoquinoline alkaloid biosynthesis, Biosynthesis of antibiotics, Tropane, piperidine and pyridine alkaloid biosynthesis, Phenylalanine metabolism, Ubiquinone and other terpenoid-quinone biosynthesis, Novobiocin biosynthesis	map00270, map00400, map00350, map00950, map01130, map00960, map00360, map00130, map00401	11, 4, 6, 3, 31, 4, 7, 1, 4	2	Contig106, Contig16
ec:2.6.1.57 - transaminase	Transferases	Cysteine and methionine metabolism, Phenylalanine, tyrosine and tryptophan biosynthesis, Tyrosine metabolism, Isoquinoline alkaloid biosynthesis, Biosynthesis of antibiotics, Lysine biosynthesis, Tropane, piperidine and pyridine alkaloid biosynthesis, Phenylalanine metabolism, Novobiocin biosynthesis	map00270, map00400, map00350, map00950, map01130, map00300, map00960, map00360, map00401	11, 4, 6, 3, 31, 1, 4, 7, 4	2	Contig106, Contig16
ec:2.6.1.9 - transaminase	Transferases	Phenylalanine, tyrosine and tryptophan biosynthesis, Tyrosine metabolism, Biosynthesis of antibiotics, Histidine metabolism, Tropane, piperidine and pyridine alkaloid biosynthesis, Phenylalanine metabolism, Novobiocin biosynthesis	map00400, map00350, map01130, map00340, map00960, map00360, map00401	4, 6, 31, 1, 4, 7, 4	2	Contig106, Contig16
ec:2.7.1.11 - phosphohexokinase	Transferases	Pentose phosphate pathway, Fructose and mannose metabolism, Methane metabolism, Biosynthesis of antibiotics, Glycolysis / Gluconeogenesis, Galactose metabolism	map00030, map00051, map00680, map01130, map00010, map00052	7, 3, 6, 31, 10, 2	1	Contig332
ec:2.7.1.20 - kinase	Transferases	Purine metabolism	map00230	9	1	Contig225
ec:2.7.1.25 - kinase	Transferases	Purine metabolism, Sulfur metabolism	map00230, map00920	9, 3	1	Contig330
ec:2.7.1.35 - kinase	Transferases	Vitamin B6 metabolism	map00750	1	1	Contig81
ec:2.7.1.40 - kinase	Transferases	Purine metabolism, Biosynthesis of antibiotics, Glycolysis / Gluconeogenesis, Pyruvate metabolism	map00230, map01130, map00010, map00620	9, 31, 10, 4	2	Contig215, Contig346
ec:2.7.1.90 - 1-phosphotransferase	Transferases	Pentose phosphate pathway, Fructose and mannose metabolism, Biosynthesis of antibiotics, Glycolysis / Gluconeogenesis	map00030, map00051, map01130, map00010	7, 3, 31, 10	1	Contig332
ec:2.7.2.3 - kinase	Transferases	Carbon fixation in photosynthetic organisms, Biosynthesis of antibiotics, Glycolysis / Gluconeogenesis	map00710, map01130, map00010	8, 31, 10	1	Contig130
ec:2.7.2.8 - kinase	Transferases	Arginine biosynthesis, Biosynthesis of antibiotics	map00220, map01130	4, 31	1	Contig161
ec:2.7.4.6 - kinase	Transferases	Drug metabolism - other enzymes, Purine metabolism, Pyrimidine metabolism, Biosynthesis of antibiotics	map00983, map00230, map00240, map01130	4, 9, 2, 31	1	Contig15
ec:2.7.7.15 - cytidylyltransferase	Transferases	Phosphonate and phosphinate metabolism, Glycerophospholipid metabolism	map00440, map00564	1, 2	1	Contig41
ec:2.7.7.4 - adenylyltransferase	Transferases	Purine metabolism, Sulfur metabolism, Biosynthesis of antibiotics, Selenocompound metabolism, Monobactam biosynthesis	map00230, map00920, map01130, map00450, map00261	9, 3, 31, 3, 1	1	Contig330
ec:3.1.1.1 - ali-esterase	Hydrolases	Drug metabolism - other enzymes	map00983	4	2	Contig109, Contig119
ec:3.1.1.4 - A2	Hydrolases	alpha-Linolenic acid metabolism, Arachidonic acid metabolism, Glycerophospholipid metabolism, Linoleic acid metabolism, Ether lipid metabolism	map00592, map00590, map00564, map00591, map00565	5, 1, 2, 2, 1	1	Contig109
ec:3.1.2.12 - hydrolase	Hydrolases	Methane metabolism	map00680	6	1	Contig119
ec:3.1.3.16 - phosphatase	Hydrolases	T cell receptor signaling pathway, Th1 and Th2 cell differentiation	map04660, map04658	1, 1	2	Contig337, Contig342
ec:3.1.3.2 - phosphatase	Hydrolases	Thiamine metabolism, Riboflavin metabolism	map00730, map00740	2, 1	2	Contig47, Contig159
ec:3.1.3.41 - nitrophenyl phosphatase	Hydrolases	Aminobenzoate degradation	map00627	1	4	Contig47, Contig342, Contig337, Contig159
ec:3.2.1.14 - ChiC	Hydrolases	Amino sugar and nucleotide sugar metabolism	map00520	4	4	Contig82, Contig146, Contig133, Contig126
ec:3.2.1.21 - gentiobiase	Hydrolases	Cyanoamino acid metabolism, Starch and sucrose metabolism, Phenylpropanoid biosynthesis	map00460, map00500, map00940	1, 4, 6	2	Contig327, Contig221
ec:3.2.1.55 - end alpha-L-arabinofuranosidase	Hydrolases	Amino sugar and nucleotide sugar metabolism	map00520	4	2	Contig277, Contig315
ec:3.2.1.58 - 1,3-beta-glucosidase	Hydrolases	Starch and sucrose metabolism	map00500	4	1	Contig327
ec:3.3.1.1 - S-adenosylhomocysteine synthase	Hydrolases	Cysteine and methionine metabolism	map00270	11	1	Contig121
ec:3.5.3.9 - deiminase	Hydrolases	Purine metabolism	map00230	9	1	Contig187
ec:3.6.1.15 - phosphatase	Hydrolases	Purine metabolism, Thiamine metabolism	map00230, map00730	9, 2	20	Contig60, Contig21, Contig43, Contig87, Contig98, Contig303, Contig42, Contig139, Contig96, Contig114, Contig235, Contig73, Contig219, Contig6, Contig308, Contig339, Contig90, Contig78, Contig185, Contig162
ec:3.6.1.3 - adenylpyrophosphatase	Hydrolases	Purine metabolism	map00230	9	11	Contig60, Contig21, Contig43, Contig87, Contig42, Contig139, Contig114, Contig235, Contig6, Contig308, Contig339
ec:4.1.1.2 - decarboxylase	Lyases	Glyoxylate and dicarboxylate metabolism	map00630	4	2	Contig40, Contig26
ec:4.1.1.39 - carboxylase	Lyases	Carbon fixation in photosynthetic organisms, Biosynthesis of antibiotics, Glyoxylate and dicarboxylate metabolism	map00710, map01130, map00630	8, 31, 4	2	Contig172, Contig261
ec:4.1.1.50 - decarboxylase	Lyases	Cysteine and methionine metabolism, Arginine and proline metabolism	map00270, map00330	11, 3	2	Contig94, Contig250
ec:4.1.2.13 - aldolase	Lyases	Pentose phosphate pathway, Fructose and mannose metabolism, Carbon fixation in photosynthetic organisms, Methane metabolism, Biosynthesis of antibiotics, Glycolysis / Gluconeogenesis	map00030, map00051, map00710, map00680, map01130, map00010	7, 3, 8, 6, 31, 10	1	Contig224
ec:4.2.1.11 - hydratase	Lyases	Methane metabolism, Biosynthesis of antibiotics, Glycolysis / Gluconeogenesis	map00680, map01130, map00010	6, 31, 10	1	Contig154
ec:4.2.1.2 - hydratase	Lyases	Carbon fixation pathways in prokaryotes, Citrate cycle (TCA cycle), Biosynthesis of antibiotics, Pyruvate metabolism	map00720, map00020, map01130, map00620	3, 3, 31, 4	1	Contig201
ec:4.2.1.46 - 4,6-dehydratase	Lyases	Polyketide sugar unit biosynthesis, Biosynthesis of antibiotics, Acarbose and validamycin biosynthesis, Streptomycin biosynthesis, Biosynthesis of vancomycin group antibiotics	map00523, map01130, map00525, map00521, map01055	1, 31, 1, 1, 1	1	Contig124
ec:4.3.1.24 - ammonia-lyase	Lyases	Phenylalanine metabolism, Phenylpropanoid biosynthesis	map00360, map00940	7, 6	1	Contig184
ec:4.3.1.25 - ammonia-lyase	Lyases	Phenylalanine metabolism, Phenylpropanoid biosynthesis	map00360, map00940	7, 6	1	Contig184
ec:4.4.1.5 - lyase	Lyases	Pyruvate metabolism	map00620	4	1	Contig46
ec:5.1.3.1 - 3-epimerase	Isomerases	Pentose phosphate pathway, Carbon fixation in photosynthetic organisms, Biosynthesis of antibiotics, Pentose and glucuronate interconversions	map00030, map00710, map01130, map00040	7, 8, 31, 1	1	Contig207
ec:5.3.1.9 - isomerase	Isomerases	Amino sugar and nucleotide sugar metabolism, Pentose phosphate pathway, Biosynthesis of antibiotics, Glycolysis / Gluconeogenesis, Starch and sucrose metabolism	map00520, map00030, map01130, map00010, map00500	4, 7, 31, 10, 4	1	Contig10
ec:5.4.99.30 - mutase	Isomerases	Amino sugar and nucleotide sugar metabolism	map00520	4	1	Contig336
ec:6.1.1.2 - ligase	Ligases	Aminoacyl-tRNA biosynthesis	map00970	1	1	Contig285
ec:6.2.1.3 - ligase	Ligases	Fatty acid degradation, Fatty acid biosynthesis	map00071, map00061	3, 2	1	Contig111
ec:6.3.1.2 - synthetase	Ligases	Arginine biosynthesis, Nitrogen metabolism, Alanine, aspartate and glutamate metabolism, Glyoxylate and dicarboxylate metabolism	map00220, map00910, map00250, map00630	4, 1, 3, 4	1	Contig101
ec:6.3.3.2 - cyclo-ligase	Ligases	One carbon pool by folate	map00670	3	1	Contig213
ec:6.3.5.4 - synthase (glutamine-hydrolysing)	Ligases	Alanine, aspartate and glutamate metabolism	map00250	3	3	Contig241, Contig144, Contig269
