# Supplementary material for: In-silico prediction of novel genes responsive to drought and salinity stress tolerance in bread wheat (Triticum aestivum)
Source: PLoS One. 2019 Oct 31;14(10):e0223962. doi: 10.1371/journal.pone.0223962 (PMC6822720; doi:10.1371/journal.pone.0223962)
Supplement: S3 Table — (XLSX) [file pone.0223962.s003.xlsx]

## Sheet: Sheet1
S3 Table. KEGG classification of T. aestivum contigs.
KEGG categories	Number of contigs	KEGG categories	Number of contigs
Metabolism	235	Organismal Systems	64
Carbohydrate metabolism	55	Immune system	10
Energy metabolism	42	Endocrine system	14
Lipid metabolism	22	Circulatory system	1
Nucleotide metabolism	7	Digestive system	8
Amino acid metabolism	38	Excretory system	9
Metabolism of other amino acids	20	Nervous system	11
Metabolism of cofactors and vitamins	8	Development	1
Metabolism of terpenoids and polyketides	3	Aging	5
Biosynthesis of other secondary metabolites	26	Environmental adaptation	5
Xenobiotics biodegradation and metabolism	14	Human Diseases	117
Genetic Information Processing	45	Cancer	31
Transcription	8	Immune disease	5
Translation	10	Neurodegenerative disease	12
Folding, sorting and degradation	24	Substance dependence	2
Replication and repair	3	Cardiovascular disease	5
Environmental Information Processing	38	Endocrine and metabolic disease	4
Signal transduction	38	Infectious disease: bacterial	21
Cellular Processes	62	Infectious disease: viral	33
Transport and catabolism	33	Drug resistance: antineoplastic	4
Cell growth and death	21	Total	1122
Cellular community	8
