# Supplementary material for: In-silico prediction of novel genes responsive to drought and salinity stress tolerance in bread wheat (Triticum aestivum)
Source: PLoS One. 2019 Oct 31;14(10):e0223962. doi: 10.1371/journal.pone.0223962 (PMC6822720; doi:10.1371/journal.pone.0223962)
Supplement: S4 Table — (XLSX) [file pone.0223962.s004.xlsx]

## Sheet: Sheet1
S4 Table . Coding positions of the in-silico validated candidate genes with TSS PolyA and CDs between them.
Contig Id	Chr. No.	Start	End	Length	TSS	CDS*	CDS Start	CDS Stop	PolyA
Contig54	3A	174283376	174288611	5235	3269	CDSf	3605	3641	6621
						CDSi	4125	4183
						CDSi	4376	4494
						CDSi	4904	4931
						CDSi	5547	5626
						CDSl	5882	6407
Contig54	3B	226085266	226091014	5748	3853	CDSf	3887	4069	7243
						CDSi	4290	4408
						CDSl	6392	6920
Contig54	3D	155555503	155560557	5054	3090	CDSf	3426	3462	6896
						CDSi	3949	4007
						CDSi	4200	4318
						CDSi	4703	4804
						CDSi	5078	5110
						CDSl	5698	6226
Contig71	5A	481910442	481914111	3669	307	CDSf	471	5595
						CDSi	651
						CDSi	1199
						CDSi	1766
						CDSi	2448
						CDSi	2695
						CDSi	2794
						CDSi	3582
						CDSi	3918
						CDSi	4194
						CDSi	4460
						CDSi	4630
						CDSl	5326
Contig71	5B	457343326	457347105	3779	2574	CDSf	2831	2983	5699
						CDSi	3647	3776
						CDSi	4021	4179
						CDSi	4297	4475
						CDSi	4563	4643
						CDSi	4695	4883
						CDSl	5429	5530
Contig71	5D	381410986	381414680	3694	983	CDSf	1188	1491	5619
						CDSi	1541	1590
						CDSi	1725	2002
						CDSi	2433	2505
						CDSi	2568	2638
						CDSi	2731	2890
						CDSi	3593	3722
						CDSi	3929	4087
						CDSi	4212	4318
						CDSi	4478	4510
						CDSi	4655	4798
						CDSl	5348	5449
Contig85	1D	90640055	90641897	1842	1022	CDSf	1174	1227	2971
						CDSi	1323	1571
						CDSl	2514	2969
Contig138	2D	617995074	617995688	614	966	CDSo	1118	1378	1588
Contig173	3A	131458348	131459078	730	967	CDSo	1069	1539	1925
Contig173	3D	123908560	123909337	777	967	CDSo	1070	1546	1713
Contig222	1A	7185452	7186567	1115	930	CDSo	1045	2055	2213
Contig232	6D	32296873	32299543	2670	2304	CDSf	2423	2427	3959
						CDSi	2659	2731
						CDSi	2823	2879
						CDSi	2967	3007
						CDSi	3087	3158
						CDSi	3253	3332
						CDSi	3565	3727
						CDSl	3831	3858
Contig239	5B	445447116	445448056	940	967	CDSf	1123	1137	1974
						CDSl	1349	1801
Contig274	2A	75134856	75135248	392	48	CDSf	129	466	1933
						CDSi	1135	1445
						CDSl	1555	1724
Contig278	3B	644910278	644910863	585	964	CDSf	1112	1373	1702
						CDSl	1456	1646
Contig278	3D	482595907	482596438	531	875	CDSf	1058	1319	1661
						CDSl	1402	1592
Contig293	3A	13354484	13356489	2005	2449	CDSo	2518	300	3385
Contig293	3D	7026349	7028651	2302	2005	CDSo	2803	3585	3666
Contig319	4D	9390993	9391988	995	953	CDSf	1053	1363	2624
						CDSi	1465	1654
						CDSi	1822	2025
						CDSl	2198	2452
Contig320	4A	78024571	78025890	1319	115	CDSf	846	1144	1375
						CDSl	1205	1298
Contig325	7A	271633990	271636634	2644	1964	CDSf	2318	2509	3954
						CDSi	2609	2757
						CDSi	2836	3007
						CDSi	3276	3440
						CDSi	3614	3706
						CDSl	3916	3918
Contig347	3D	611918534	611919445	911	676	CDSf	736	1276	2361
						CDSl	1430	2025
						CDSi	3276	3440
						CDSi	3614	3706
						CDSl	3916	3918
*CD (*CDSf – First Coding segment, CDSi – Internal Coding segment,
CDSl – Last Coding segment and CDSo – one Coding segment)
