# Supplementary material for: In-silico prediction of novel genes responsive to drought and salinity stress tolerance in bread wheat (Triticum aestivum)
Source: PLoS One. 2019 Oct 31;14(10):e0223962. doi: 10.1371/journal.pone.0223962 (PMC6822720; doi:10.1371/journal.pone.0223962)
Supplement: S5 Table — (XLSX) [file pone.0223962.s005.xlsx]

## Sheet: Sheet1
S5 Table: Presence of salt and drought stresses cis-element in the candidate genes.
Contig Id	Cis-acting elements	Num of cis Element
3A_Contig54	ABRE,DRE,MYB,MYC,WRKY,ARR,DOF,GT-1,CURECORECR,NAC	10
3B_Contig54	ABRE,DRE,MYB,MYC,WRKY,ARR,DOF,RAV,GT-1,CURECORECR	10
3D_Contig54	ABRE,DRE,MYB,MYC,WRKY,ARR,DOF,RAV,GT-1,CURECORECR,NAC	11
5A_Contig71	ABRE,DRE,MYB,MYC,WRKY,ARR,DOF,RAV,GT-1,CURECORECR,NAC	11
5B_Contig71	ABRE,DRE,MYB,MYC,WRKY,ARR,DOF,RAV,GT-1,CURECORECR,NAC	11
5D_Contig71	ABRE,DRE,MYB,MYC,WRKY,ARR,DOF,GT-1,CURECORECR,NAC	10
1D_Contig85	ABRE,MYB,MYC,WRKY,,DOF,GT-1,CURECORECR,NAC	8
2D_Contig138	ABRE,MYB,MYC,WRKY,ARR,DOF,RAV,GT-1,CURECORECR,NAC	10
3A_Contig173	ABRE,DRE,MYB,MYC,WRKY,ARR,DOF,RAV,GT-1,CURECORECR,NAC	11
3D_Contig173	ABRE,DRE,MYB,MYC,WRKY,ARR,DOF,RAV,GT-1,CURECORECR,NAC	11
1A_Contig222	ABRE,DRE,MYB,MYC,WRKY,ARR,DOF,RAV,GT-1,CURECORECR,NAC	11
5B_Contig239	ABRE,DRE,MYB,MYC,WRKY,ARR,DOF,RAV,GT-1,CURECORECR,NAC	11
2A_Contig274	ABRE,DRE,MYB,MYC,WRKY,ARR,DOF,RAV,GT-1,CURECORECR	10
3B_Contig278	ABRE,DRE,MYB,MYC,WRKY,ARR,DOF,RAV,GT-1,CURECORECR	10
3D_Contig278	ABRE,DRE,MYB,MYC,WRKY,ARR,DOF,GT-1,CURECORECR	9
3A_Contig293	ABRE,DRE,MYB,MYC,WRKY,ARR,DOF,RAV,GT-1,CURECORECR,NAC	11
3D_Contig293	ABRE,DRE,MYB,MYC,WRKY,ARR,DOF,GT-1,CURECORECR,NAC	10
4D_Contig319	ABRE,DRE,MYB,MYC,WRKY,ARR,DOF,RAV,GT-1,CURECORECR,NAC	11
4A_Contig320	ABRE,DRE,MYB,MYC,WRKY,DOF,RAV,CURECORECR	8
7A_Contig325	ABRE,DRE,MYB,MYC,WRKY,ARR,DOF,GT-1,CURECORECR,NAC	10
6D_Contig232	ABRE,DRE,MYB,MYC,WRKY,DOF,CURECORECR,NAC	8
3D_Contig347	ABRE,DRE,MYB,MYC,WRKY,ARR,DOF,GT-1,CURECORECR,NAC	10
